# Supplementary material for: GM1 Oligosaccharide Ameliorates Rett Syndrome Phenotypes In Vitro and In Vivo via Trk Receptor Activation
Source: Int J Mol Sci. 2024 Oct 28;25(21):11555. doi: 10.3390/ijms252111555 (PMC11547101; doi:10.3390/ijms252111555)
Supplement: Supplementary file 1 [file ijms-25-11555-s001.zip]

Archive with 1 entries (1 files):
- ijms-3255071-supplementary.pdf
